# Supplementary material for: No Money No Time Culinary Nutrition Website eHealth Challenge: A Pre-Post Evaluation of Impact on Diet Quality, Food Expenditure, and Engagement
Source: Nutrients. 2024 Sep 2;16(17):2950. doi: 10.3390/nu16172950 (PMC11397432; doi:10.3390/nu16172950)
Supplement: Supplementary file 1 [file nutrients-16-02950-s001.zip]

Archive with 1 entries (1 files):
- nutrients-3157030-supplementary.pdf
